# Supplementary material for: A Four-Coordinate End-On Superoxocopper(II) Complex: Probing the Link between Coordination Number and Reactivity
Source: J Am Chem Soc. 2024 Aug 14;146(34):23704–16. doi: 10.1021/jacs.3c12268 (PMC11363018; doi:10.1021/jacs.3c12268)
Supplement: Supplementary file 2 — ja3c12268_si_002.xyz [file ja3c12268_si_002.xyz]

98
[Cu(I)(AcCN)(dpb2-MeBPA)]+ (S = 0)
C        2.192373000     -1.277867000      1.593399000
H        2.619056000     -1.832250000      2.440430000
H        2.973419000     -0.605947000      1.227236000
C        1.814806000     -2.243411000      0.495348000
C        2.367636000     -3.512351000      0.406204000
H        3.106081000     -3.829697000      1.130749000
C        1.937236000     -4.377872000     -0.588683000
H        2.335166000     -5.381634000     -0.652041000
C        0.949308000     -3.963200000     -1.476413000
C        0.502459000     -2.650088000     -1.355882000
H       -0.240689000     -2.266798000     -2.041193000
C        0.289166000     -4.877193000     -2.440872000
C       -1.102219000     -5.072861000     -2.322851000
C       -1.754969000     -5.911047000     -3.223693000
H       -2.822151000     -6.062027000     -3.125982000
C       -1.041180000     -6.574869000     -4.211542000
H       -1.554835000     -7.229833000     -4.903097000
C        0.331246000     -6.404318000     -4.308475000
H        0.887609000     -6.913451000     -5.084363000
C        1.013723000     -5.552845000     -3.437159000
C        2.479116000     -5.378381000     -3.594021000
C        3.048338000     -4.113255000     -3.758496000
H        2.409273000     -3.240408000     -3.781385000
C        4.420242000     -3.967716000     -3.910238000
H        4.844292000     -2.981382000     -4.049252000
C        5.248600000     -5.084814000     -3.894630000
H        6.318423000     -4.970841000     -4.010887000
C        4.693335000     -6.349272000     -3.738322000
H        5.329807000     -7.224654000     -3.728409000
C        3.319124000     -6.494447000     -3.593492000
H        2.890796000     -7.480524000     -3.464164000
C       -1.864783000     -4.423407000     -1.222350000
C       -2.872088000     -3.498386000     -1.497626000
H       -3.128347000     -3.284655000     -2.527937000
C       -3.515528000     -2.824130000     -0.465852000
H       -4.281138000     -2.095879000     -0.701260000
C       -3.173426000     -3.076049000      0.856528000
H       -3.663487000     -2.543814000      1.658538000
C       -2.200844000     -4.027364000      1.142753000
H       -1.950876000     -4.253894000      2.171866000
C       -1.552914000     -4.693986000      0.112854000
H       -0.790736000     -5.427466000      0.340286000
C       -0.004443000     -1.222620000      2.651904000
H        0.223884000     -1.395620000      3.711212000
H       -0.067497000     -2.198965000      2.166612000
C       -1.343693000     -0.546074000      2.509615000
C       -2.251165000     -0.446426000      3.552507000
H       -2.007271000     -0.858469000      4.522747000
C       -3.453492000      0.214777000      3.348049000
H       -4.156288000      0.329548000      4.161440000
C       -3.735920000      0.767722000      2.100509000
C       -2.788598000      0.568097000      1.097260000
H       -2.962335000      0.951818000      0.101134000
C       -4.935935000      1.607305000      1.858494000
C       -6.224404000      1.130997000      2.168303000
C       -7.330615000      1.955433000      1.962196000
H       -8.315943000      1.574166000      2.195401000
C       -7.180993000      3.229584000      1.439173000
H       -8.047744000      3.856890000      1.277493000
C       -5.915027000      3.700741000      1.132663000
H       -5.790155000      4.708033000      0.758378000
C       -4.781467000      2.913653000      1.346072000
C       -3.455941000      3.528472000      1.068315000
C       -2.439388000      3.553414000      2.028720000
H       -2.605028000      3.090398000      2.991718000
C       -1.231587000      4.185829000      1.771637000
H       -0.464736000      4.207809000      2.535444000
C       -1.016785000      4.818296000      0.551792000
H       -0.082365000      5.331948000      0.364176000
C       -2.020982000      4.808511000     -0.408245000
H       -1.878114000      5.318930000     -1.352441000
C       -3.225663000      4.164509000     -0.154281000
H       -4.002154000      4.158042000     -0.908637000
C       -6.464815000     -0.240473000      2.686056000
C       -7.088488000     -0.425444000      3.921662000
H       -7.364785000      0.439584000      4.511712000
C       -7.344972000     -1.704423000      4.400749000
H       -7.823786000     -1.831625000      5.363077000
C       -6.992577000     -2.816612000      3.644705000
H       -7.199116000     -3.812707000      4.013643000
C       -6.383518000     -2.642622000      2.406929000
H       -6.118714000     -3.502723000      1.805868000
C       -6.119267000     -1.363890000      1.934904000
H       -5.657878000     -1.227884000      0.966098000
C        1.451284000      0.712833000      2.780515000
H        0.574151000      1.326773000      2.982763000
H        2.165513000      1.311972000      2.217271000
H        1.906237000      0.427194000      3.739144000
C        0.220925000      2.431073000     -1.846520000
C        0.318030000      3.551094000     -2.760338000
H       -0.664380000      3.775078000     -3.176207000
H        1.003849000      3.310016000     -3.573584000
H        0.686086000      4.430146000     -2.231259000
Cu       0.000000000      0.000000000      0.000000000
N        1.054151000     -0.449257000      1.988146000
N        0.908752000     -1.816107000     -0.398764000
N       -1.627264000     -0.054771000      1.293881000
N        0.156632000      1.531300000     -1.136586000

101
[Cu(II)(OH2)(AcCN)(dpb2-MeBPA)]+ (S = 1/2)
C        2.482560617      0.445649042     -1.505904869
H        2.866589353      0.950812720     -0.623233033
H        1.900707816      1.153195847     -2.090446633
H        3.320355087      0.078628990     -2.104557281
C        1.028465246     -1.358828670     -2.275518445
H        1.769300489     -1.496720742     -3.066924458
H        0.688585573     -2.350107831     -1.967303003
C       -0.147572603     -0.556989823     -2.761609892
C       -0.544926332     -0.491186687     -4.083548888
H        0.018901717     -1.009515533     -4.847191928
C       -1.669771618      0.249542573     -4.413984895
H       -1.990422268      0.312960741     -5.443908060
C       -2.389686789      0.921807986     -3.424366733
C       -1.924536778      0.800929709     -2.118390184
H       -2.435826316      1.290011767     -1.301447447
N       -0.839472443      0.087836395     -1.802938192
C       -3.579482060      1.745069602     -3.740706335
C       -4.800685957      1.528724736     -3.071471811
C       -5.901306385      2.320648844     -3.403272931
H       -6.846830897      2.138393586     -2.910603830
C       -5.809925970      3.295194792     -4.384407704
H       -6.677076175      3.890322731     -4.637883689
C       -4.608249837      3.503519232     -5.043164648
H       -4.526745018      4.276766276     -5.795286901
C       -3.480613538      2.746999853     -4.727338458
C       -2.200713735      3.048143808     -5.419075817
C       -2.118194544      2.968390989     -6.810682830
H       -2.992033621      2.676176270     -7.379453936
C       -0.925503805      3.248178101     -7.467101888
H       -0.877462747      3.178996742     -8.545855295
C        0.199834017      3.622234622     -6.741989730
H        1.125041738      3.850195389     -7.254430433
C        0.123979015      3.721852333     -5.356501045
H        0.989000657      4.044408669     -4.790663834
C       -1.065591455      3.434069721     -4.701601403
H       -1.127187625      3.531063398     -3.624474891
C       -4.991181640      0.455673655     -2.061820823
C       -5.588105436      0.753900601     -0.833106397
H       -5.866460166      1.776763489     -0.612982200
C       -5.852712279     -0.249343058      0.091137776
H       -6.355561772     -0.002239732      1.017948135
C       -5.511646696     -1.568087449     -0.189621549
H       -5.748861550     -2.357305507      0.512941202
C       -4.909284773     -1.876596380     -1.405037416
H       -4.673144064     -2.904748385     -1.647312892
C       -4.657011985     -0.874947553     -2.332866742
H       -4.233822814     -1.133663079     -3.294190135
C        2.348213452     -1.600204237     -0.181310526
H        3.363237579     -1.791768210     -0.537230885
H        1.819076352     -2.555345979     -0.161551864
C        2.356537557     -1.001471742      1.198308094
C        3.409292753     -1.114641526      2.086743255
H        4.303921594     -1.652654714      1.804217556
C        3.307586325     -0.508685922      3.329804160
H        4.130404132     -0.565033584      4.028572814
C        2.153667276      0.193666392      3.680739155
C        1.131080725      0.235905313      2.741620109
H        0.211941024      0.765845229      2.948221283
N        1.238668525     -0.330994368      1.536024641
C        2.061302721      0.933892230      4.962577996
C        2.991434027      1.966393518      5.192167024
C        2.970193863      2.646885796      6.407113273
H        3.684742745      3.440678420      6.579894092
C        2.025966178      2.331351608      7.373265421
H        2.018784715      2.861071520      8.316514697
C        1.089558913      1.339146105      7.130495742
H        0.366991549      1.083807333      7.893705087
C        1.088856440      0.622905205      5.930237265
C        0.081154952     -0.452479438      5.748227313
C        0.437606170     -1.742925191      5.343083702
H        1.475168887     -1.975733976      5.147117464
C       -0.514772035     -2.749196094      5.244947430
H       -0.211927276     -3.747956970      4.958117308
C       -1.844152979     -2.489211649      5.560848795
H       -2.579479039     -3.282015911      5.515933771
C       -2.211826846     -1.212739869      5.974550903
H       -3.236585923     -1.007928357      6.259617382
C       -1.260324211     -0.202882607      6.058240316
H       -1.553864210      0.785842277      6.387354492
C        3.958717423      2.373002354      4.138282875
C        5.333155004      2.248661355      4.339826684
H        5.699188429      1.855486658      5.280012458
C        6.232014548      2.614542413      3.343351473
H        7.295198780      2.510548304      3.515468408
C        5.769257561      3.120859218      2.134907418
H        6.470206355      3.416468778      1.365621881
C        4.400720304      3.272026890      1.931530904
H        4.039341718      3.707567460      1.007658424
C        3.505948184      2.898749417      2.924882267
H        2.440434706      3.047959039      2.787592910
C       -2.556202458     -0.152769556      1.812360560
C       -3.622947055     -0.389335987      2.754213287
H       -3.185280067     -0.629011653      3.726334925
H       -4.231827321     -1.222970707      2.405927659
H       -4.247848564      0.500127488      2.836361520
Cu       0.000000000      0.000000000      0.000000000
N        1.623883403     -0.688953521     -1.096991362
N       -1.680940483      0.026594720      1.094665117
O        0.437249447      2.312542767      0.159978805
H        1.038022839      2.696301998      0.810401876
H       -0.094362863      3.040448548     -0.183035820

94
[Cu(II)(eta1-O2)(dpb2-MeBPA)]+ (aT) (S = 1) 
C        2.431362000     -0.844510000      1.480023000
H        2.886276000     -1.541025000      2.193281000
H        3.032170000      0.067685000      1.500096000
C        2.477495000     -1.422854000      0.085610000
C        3.376441000     -2.407343000     -0.292019000
H        4.091592000     -2.789440000      0.424346000
C        3.315012000     -2.930368000     -1.576804000
H        3.977496000     -3.733242000     -1.871082000
C        2.355754000     -2.461013000     -2.469912000
C        1.560180000     -1.403297000     -2.040976000
H        0.828921000     -0.959742000     -2.701812000
C        2.046637000     -3.123038000     -3.759588000
C        0.740123000     -3.624088000     -3.939357000
C        0.410433000     -4.254037000     -5.136481000
H       -0.591095000     -4.640978000     -5.271506000
C        1.364585000     -4.416907000     -6.131679000
H        1.101611000     -4.914302000     -7.055998000
C        2.654601000     -3.945152000     -5.942636000
H        3.393679000     -4.059064000     -6.724611000
C        3.012850000     -3.284703000     -4.765743000
C        4.389915000     -2.754347000     -4.613670000
C        4.616108000     -1.407931000     -4.316670000
H        3.773933000     -0.737021000     -4.208452000
C        5.908373000     -0.918565000     -4.185722000
H        6.066855000      0.130637000     -3.971669000
C        6.997266000     -1.769384000     -4.343001000
H        8.004803000     -1.388132000     -4.240575000
C        6.784797000     -3.109712000     -4.643857000
H        7.626829000     -3.777431000     -4.772456000
C        5.490934000     -3.597211000     -4.782700000
H        5.329493000     -4.643162000     -5.011960000
C       -0.267499000     -3.528529000     -2.845606000
C       -1.419544000     -2.754933000     -2.993292000
H       -1.598545000     -2.242819000     -3.930373000
C       -2.313249000     -2.604712000     -1.938113000
H       -3.190728000     -1.983848000     -2.066906000
C       -2.078221000     -3.240869000     -0.725436000
H       -2.772086000     -3.125931000      0.095266000
C       -0.950432000     -4.041677000     -0.579059000
H       -0.777005000     -4.568849000      0.351124000
C       -0.053650000     -4.182795000     -1.628997000
H        0.824049000     -4.804533000     -1.509541000
C        0.238829000     -1.634721000      2.251297000
H        0.479112000     -1.983936000      3.261942000
H        0.462479000     -2.448976000      1.556320000
C       -1.229963000     -1.297267000      2.146687000
C       -2.190815000     -1.792149000      3.010419000
H       -1.903742000     -2.450912000      3.819054000
C       -3.516167000     -1.408543000      2.844889000
H       -4.274467000     -1.765316000      3.528163000
C       -3.863421000     -0.524996000      1.826026000
C       -2.843929000     -0.123558000      0.965362000
H       -3.043016000      0.528884000      0.127032000
C       -5.219387000      0.060021000      1.690431000
C       -6.359259000     -0.754766000      1.577020000
C       -7.615953000     -0.155889000      1.486991000
H       -8.490168000     -0.786143000      1.390389000
C       -7.747160000      1.224552000      1.481545000
H       -8.727761000      1.674607000      1.399262000
C       -6.620786000      2.028430000      1.580248000
H       -6.719091000      3.105950000      1.593946000
C       -5.352716000      1.463404000      1.699923000
C       -4.169130000      2.349070000      1.866203000
C       -3.387263000      2.290033000      3.023263000
H       -3.671732000      1.617450000      3.822171000
C       -2.259068000      3.087142000      3.157826000
H       -1.675580000      3.042748000      4.069049000
C       -1.890741000      3.955317000      2.134416000
H       -1.012295000      4.578996000      2.238627000
C       -2.670835000      4.034225000      0.986698000
H       -2.396608000      4.712308000      0.189102000
C       -3.805913000      3.242286000      0.857647000
H       -4.402871000      3.296928000     -0.043959000
C       -6.256929000     -2.234426000      1.512778000
C       -6.905910000     -3.031333000      2.457583000
H       -7.474960000     -2.560136000      3.249374000
C       -6.816313000     -4.417040000      2.396192000
H       -7.320326000     -5.021092000      3.139520000
C       -6.086826000     -5.025681000      1.381348000
H       -6.023741000     -6.104691000      1.328917000
C       -5.449917000     -4.241250000      0.425655000
H       -4.895699000     -4.707460000     -0.378722000
C       -5.532447000     -2.857235000      0.494372000
H       -5.049674000     -2.248663000     -0.259354000
C        1.039077000      0.568129000      2.904961000
H        0.008576000      0.856128000      3.105859000
H        1.576168000      1.445520000      2.548953000
H        1.499346000      0.222469000      3.838464000
Cu       0.000000000      0.000000000      0.000000000
N        1.064127000     -0.474110000      1.870181000
N        1.604256000     -0.916367000     -0.801137000
N       -1.576380000     -0.492227000      1.127180000
O       -0.651617000      0.906834000     -1.640482000
O       -1.821516000      1.354015000     -1.658077000

94
[Cu(II)(eta1-O2)(dpb2-MeBPA)]+ (bT) (S = 1)
C        2.420455000     -0.899894000      1.472580000
H        2.827541000     -1.427350000      2.342478000
H        3.199447000     -0.219393000      1.121009000
C        2.104806000     -1.880682000      0.369348000
C        2.684170000     -3.136578000      0.293785000
H        3.397450000     -3.446544000      1.045947000
C        2.305104000     -4.005126000     -0.721770000
H        2.713069000     -5.005935000     -0.765163000
C        1.353948000     -3.602091000     -1.653359000
C        0.895575000     -2.291203000     -1.562091000
H        0.197963000     -1.896703000     -2.287611000
C        0.708083000     -4.518847000     -2.622418000
C       -0.690940000     -4.676939000     -2.535111000
C       -1.340260000     -5.511460000     -3.440609000
H       -2.413164000     -5.634313000     -3.370989000
C       -0.615958000     -6.207304000     -4.399324000
H       -1.127967000     -6.857778000     -5.096210000
C        0.762898000     -6.075597000     -4.461260000
H        1.325955000     -6.611552000     -5.213853000
C        1.443594000     -5.228079000     -3.585064000
C        2.916642000     -5.089118000     -3.694198000
C        3.517198000     -3.839866000     -3.868445000
H        2.897307000     -2.956119000     -3.945718000
C        4.897053000     -3.725337000     -3.967125000
H        5.346303000     -2.751989000     -4.117297000
C        5.700284000     -4.857938000     -3.887216000
H        6.775990000     -4.768247000     -3.963373000
C        5.113436000     -6.106913000     -3.721194000
H        5.730998000     -6.993865000     -3.663277000
C        3.731734000     -6.221715000     -3.630174000
H        3.277905000     -7.195464000     -3.494346000
C       -1.460275000     -4.003914000     -1.450519000
C       -2.404368000     -3.017671000     -1.737516000
H       -2.606258000     -2.759012000     -2.769247000
C       -3.052569000     -2.337245000     -0.712096000
H       -3.768433000     -1.562578000     -0.955643000
C       -2.778685000     -2.643541000      0.615231000
H       -3.280472000     -2.115169000      1.413691000
C       -1.863358000     -3.648114000      0.911924000
H       -1.668105000     -3.916919000      1.942821000
C       -1.210767000     -4.320728000     -0.111782000
H       -0.495500000     -5.098121000      0.123141000
C        0.277816000     -0.793734000      2.668456000
H        0.613473000     -0.846945000      3.710455000
H        0.191817000     -1.818070000      2.294636000
C       -1.076083000     -0.129087000      2.584228000
C       -1.945989000     -0.018451000      3.654437000
H       -1.668757000     -0.415244000      4.621940000
C       -3.159217000      0.634818000      3.477627000
H       -3.838224000      0.753828000      4.310769000
C       -3.486207000      1.176678000      2.236759000
C       -2.580204000      0.965864000      1.199776000
H       -2.785176000      1.322458000      0.200266000
C       -4.686044000      2.019280000      2.017658000
C       -5.974895000      1.546162000      2.321028000
C       -7.068614000      2.392124000      2.135006000
H       -8.060356000      2.022052000      2.359110000
C       -6.900036000      3.673451000      1.632407000
H       -7.759698000      4.313198000      1.482079000
C       -5.629388000      4.134059000      1.319242000
H       -5.490908000      5.138740000      0.941950000
C       -4.511863000      3.326196000      1.518829000
C       -3.155686000      3.864746000      1.227413000
C       -2.200935000      3.993469000      2.239911000
H       -2.467691000      3.737343000      3.257146000
C       -0.921650000      4.450096000      1.954214000
H       -0.200178000      4.562065000      2.754020000
C       -0.573046000      4.781613000      0.648568000
H        0.423647000      5.139037000      0.424286000
C       -1.520108000      4.674373000     -0.363181000
H       -1.261077000      4.939594000     -1.379936000
C       -2.803946000      4.226712000     -0.073642000
H       -3.535169000      4.133224000     -0.866824000
C       -6.207336000      0.157585000      2.790944000
C       -6.873836000     -0.083466000      3.993747000
H       -7.204363000      0.754036000      4.595451000
C       -7.103142000     -1.383856000      4.427938000
H       -7.616747000     -1.553908000      5.365343000
C       -6.678073000     -2.462151000      3.660577000
H       -6.862935000     -3.474347000      3.995609000
C       -6.025379000     -2.233414000      2.453789000
H       -5.708881000     -3.067236000      1.840364000
C       -5.791403000     -0.934184000      2.025445000
H       -5.301379000     -0.757867000      1.076821000
C        1.627953000      1.212600000      2.408183000
H        0.732546000      1.808517000      2.576378000
H        2.272387000      1.751404000      1.715875000
H        2.155007000      1.087146000      3.361763000
Cu       0.000000000      0.000000000      0.000000000
N        1.252673000     -0.080963000      1.822308000
N        1.238813000     -1.466557000     -0.573323000
N       -1.417987000      0.343679000      1.374247000
O       -1.038870000      0.633490000     -1.580710000
O       -0.798797000      0.159572000     -2.713757000

94
[Cu(II)(eta1-O2)(dpb2-MeBPA)]+ (cT) (S = 1)
Cu       0.000000000      0.000000000      0.000000000
C       -1.166520000      0.134175000      2.670378000
H       -1.865402000      0.587235000      3.381821000
H       -0.297744000     -0.202175000      3.240739000
C       -1.801166000     -1.053968000      1.988950000
C       -2.886128000     -1.736383000      2.515144000
H       -3.309092000     -1.433480000      3.463780000
C       -3.447460000     -2.780688000      1.792107000
H       -4.318043000     -3.300304000      2.168587000
C       -2.920120000     -3.122145000      0.549908000
C       -1.776923000     -2.439973000      0.140494000
H       -1.294811000     -2.690714000     -0.793890000
C       -3.579133000     -4.061802000     -0.388209000
C       -3.956887000     -3.570973000     -1.655112000
C       -4.558313000     -4.432390000     -2.569305000
H       -4.852156000     -4.051770000     -3.538756000
C       -4.813963000     -5.753329000     -2.228344000
H       -5.286697000     -6.414406000     -2.942739000
C       -4.471851000     -6.224781000     -0.970189000
H       -4.664685000     -7.256196000     -0.706180000
C       -3.845589000     -5.395653000     -0.037964000
C       -3.473479000     -5.942790000      1.290195000
C       -2.156804000     -5.894109000      1.754170000
H       -1.386063000     -5.463569000      1.128146000
C       -1.825060000     -6.413300000      2.998224000
H       -0.797435000     -6.382075000      3.336912000
C       -2.806427000     -6.984091000      3.801719000
H       -2.547863000     -7.388471000      4.771584000
C       -4.118795000     -7.043254000      3.347794000
H       -4.887325000     -7.490091000      3.965140000
C       -4.448599000     -6.530871000      2.099044000
H       -5.472851000     -6.573764000      1.750240000
C       -3.770879000     -2.134426000     -2.001032000
C       -4.422765000     -1.140906000     -1.264637000
H       -5.098804000     -1.428302000     -0.469999000
C       -4.212879000      0.202728000     -1.542063000
H       -4.738409000      0.958553000     -0.971327000
C       -3.345063000      0.578759000     -2.561430000
H       -3.177314000      1.625312000     -2.772807000
C       -2.708859000     -0.400353000     -3.314488000
H       -2.038990000     -0.119687000     -4.117470000
C       -2.925669000     -1.746789000     -3.041482000
H       -2.416863000     -2.505909000     -3.622459000
C       -1.794028000      1.871439000      1.054761000
H       -2.155450000      2.664502000      1.717501000
H       -2.619225000      1.174766000      0.886971000
C       -1.364286000      2.438149000     -0.275554000
C       -1.762720000      3.672964000     -0.755901000
H       -2.418500000      4.299726000     -0.166503000
C       -1.275566000      4.113366000     -1.980919000
H       -1.545055000      5.092927000     -2.350677000
C       -0.398677000      3.315070000     -2.712158000
C       -0.113965000      2.054884000     -2.188881000
H        0.525453000      1.365596000     -2.720473000
C        0.314894000      3.792561000     -3.921626000
C        1.724783000      3.732301000     -3.936780000
C        2.415408000      4.190004000     -5.056697000
H        3.496611000      4.147136000     -5.060422000
C        1.733109000      4.728721000     -6.137778000
H        2.280739000      5.090497000     -6.998057000
C        0.348862000      4.804026000     -6.114880000
H       -0.188131000      5.207905000     -6.962995000
C       -0.376609000      4.329708000     -5.021690000
C       -1.859700000      4.375045000     -5.068026000
C       -2.613358000      3.202371000     -4.992134000
H       -2.103241000      2.251496000     -4.909584000
C       -3.999764000      3.243686000     -5.049784000
H       -4.567264000      2.323267000     -5.001493000
C       -4.655471000      4.463168000     -5.179762000
H       -5.736059000      4.497391000     -5.225703000
C       -3.915204000      5.636759000     -5.265266000
H       -4.418432000      6.588730000     -5.374613000
C       -2.526927000      5.592462000     -5.215401000
H       -1.952983000      6.508424000     -5.280922000
C        2.488482000      3.218730000     -2.767160000
C        2.405948000      3.849963000     -1.523173000
H        1.817647000      4.753212000     -1.424834000
C        3.068138000      3.329311000     -0.419687000
H        3.008809000      3.840676000      0.533131000
C        3.820296000      2.164962000     -0.540482000
H        4.331580000      1.753217000      0.319790000
C        3.928474000      1.542591000     -1.778394000
H        4.515763000      0.639780000     -1.881621000
C        3.274827000      2.071440000     -2.884939000
H        3.349050000      1.575303000     -3.844669000
C        0.321552000      2.027718000      2.252539000
H       -0.096666000      2.623257000      3.071938000
H        0.681246000      2.697907000      1.473998000
N       -1.244018000     -1.431677000      0.827493000
N       -0.566562000      1.644457000     -1.007883000
N       -0.684928000      1.117594000      1.683111000
H        1.163619000      1.448104000      2.625756000
O        1.254370000     -0.909629000     -1.192097000
O        2.055151000     -1.092661000     -0.224065000

94
[Cu(II)(eta1-O2)(dpb2-MeBPA)]+ (dT) (S = 1)
C        2.386287000     -0.791603000      1.527747000
H        2.861840000     -1.480659000      2.234218000
H        2.893255000      0.170760000      1.627437000
C        2.557144000     -1.288748000      0.111883000
C        3.550207000     -2.179402000     -0.262697000
H        4.253031000     -2.547175000      0.473092000
C        3.603983000     -2.624587000     -1.577098000
H        4.345819000     -3.352117000     -1.877620000
C        2.662159000     -2.175019000     -2.498234000
C        1.755742000     -1.215787000     -2.056975000
H        1.027324000     -0.794697000     -2.735349000
C        2.494430000     -2.760555000     -3.849322000
C        1.253494000     -3.357227000     -4.154498000
C        1.054776000     -3.910050000     -5.416983000
H        0.103818000     -4.372058000     -5.647798000
C        2.075463000     -3.900384000     -6.357657000
H        1.913988000     -4.336471000     -7.334699000
C        3.303107000     -3.336485000     -6.045894000
H        4.094713000     -3.318506000     -6.783224000
C        3.529752000     -2.752067000     -4.798206000
C        4.845634000     -2.130097000     -4.510156000
C        4.943484000     -0.804250000     -4.080062000
H        4.045254000     -0.210713000     -3.970696000
C        6.181195000     -0.234391000     -3.815333000
H        6.240019000      0.798401000     -3.496539000
C        7.343049000     -0.982465000     -3.972562000
H        8.308027000     -0.538578000     -3.765684000
C        7.258914000     -2.299576000     -4.408627000
H        8.158656000     -2.886776000     -4.539303000
C        6.019951000     -2.867512000     -4.678956000
H        5.958519000     -3.896362000     -5.010948000
C        0.179443000     -3.443298000     -3.125460000
C       -1.032926000     -2.772859000     -3.293045000
H       -1.206127000     -2.207934000     -4.200430000
C       -1.999678000     -2.794580000     -2.293215000
H       -2.927054000     -2.254412000     -2.436231000
C       -1.775799000     -3.500457000     -1.117491000
H       -2.525694000     -3.518282000     -0.338935000
C       -0.583991000     -4.198482000     -0.954016000
H       -0.414634000     -4.778786000     -0.055244000
C        0.384288000     -4.168479000     -1.948056000
H        1.311395000     -4.710414000     -1.814647000
C        0.236294000     -1.831913000      2.098893000
H        0.450414000     -2.225446000      3.098238000
H        0.583557000     -2.566794000      1.367905000
C       -1.247373000     -1.626381000      1.912224000
C       -2.217943000     -2.233630000      2.689087000
H       -1.932477000     -2.900935000      3.491261000
C       -3.556467000     -1.944776000      2.450388000
H       -4.325007000     -2.382347000      3.072468000
C       -3.909327000     -1.052876000      1.440340000
C       -2.872350000     -0.545431000      0.660382000
H       -3.073129000      0.118506000     -0.167873000
C       -5.292510000     -0.553955000      1.247149000
C       -6.371214000     -1.434382000      1.055127000
C       -7.657952000     -0.911878000      0.921838000
H       -8.485161000     -1.591670000      0.765496000
C       -7.876586000      0.457235000      0.949175000
H       -8.879138000      0.847320000      0.832587000
C       -6.809657000      1.326818000      1.124881000
H       -6.976743000      2.395229000      1.163712000
C       -5.515801000      0.838024000      1.290432000
C       -4.395929000      1.785759000      1.541264000
C       -3.687635000      1.750818000      2.745208000
H       -3.994030000      1.061168000      3.521204000
C       -2.599965000      2.588155000      2.951981000
H       -2.073413000      2.561130000      3.897958000
C       -2.197357000      3.470579000      1.954219000
H       -1.346878000      4.121142000      2.111647000
C       -2.908189000      3.528843000      0.761030000
H       -2.605943000      4.216812000     -0.017514000
C       -4.005942000      2.699706000      0.561256000
H       -4.549154000      2.738097000     -0.374794000
C       -6.168630000     -2.901373000      0.955065000
C       -6.814817000     -3.769325000      1.837054000
H       -7.459918000     -3.362634000      2.605938000
C       -6.623387000     -5.143049000      1.745465000
H       -7.126183000     -5.802589000      2.440898000
C       -5.792164000     -5.668893000      0.763071000
H       -5.648355000     -6.738760000      0.687859000
C       -5.157534000     -4.813838000     -0.131787000
H       -4.525021000     -5.216308000     -0.912557000
C       -5.342925000     -3.441819000     -0.033052000
H       -4.861627000     -2.778988000     -0.740496000
C        0.793077000      0.370811000      2.969671000
H       -0.268840000      0.545569000      3.133422000
H        1.263258000      1.320436000      2.721240000
H        1.236409000     -0.017239000      3.894208000
Cu       0.000000000      0.000000000      0.000000000
N        0.967218000     -0.570067000      1.853027000
N        1.693360000     -0.800671000     -0.793101000
N       -1.592508000     -0.812738000      0.901281000
O       -0.177186000      2.097353000     -1.386913000
O       -0.824204000      1.015493000     -1.467142000

94
[Cu(II)(eta1-O2)(dpb2-MeBPA)]+ (eT) (S = 1)
C        1.272386000      1.664992000     -2.030100000
H        1.193605000      2.609752000     -1.486320000
H        1.568180000      1.909983000     -3.056250000
C        2.346232000      0.829787000     -1.369530000
C        3.671884000      0.899353000     -1.758950000
H        3.952816000      1.511984000     -2.605170000
C        4.629024000      0.190408000     -1.049350000
H        5.669932000      0.246662000     -1.335650000
C        4.249927000     -0.595418000      0.036560000
C        2.893742000     -0.633915000      0.346110000
H        2.527718000     -1.230035000      1.170770000
C        5.234201000     -1.342071000      0.856480000
C        6.306768000     -0.648969000      1.451040000
C        7.232960000     -1.354238000      2.218260000
H        8.049318000     -0.814322000      2.679330000
C        7.094092000     -2.718616000      2.421320000
H        7.815230000     -3.253284000      3.025430000
C        6.029984000     -3.396784000      1.848460000
H        5.930586000     -4.465287000      1.985590000
C        5.096252000     -2.728754000      1.054400000
C        4.019041000     -3.526713000      0.414920000
C        3.202532000     -4.349954000      1.194020000
H        3.326835000     -4.355392000      2.269320000
C        2.234886000     -5.153582000      0.604890000
H        1.617613000     -5.791136000      1.224810000
C        2.068714000     -5.149635000     -0.774920000
H        1.326719000     -5.789498000     -1.234330000
C        2.871214000     -4.328923000     -1.560700000
H        2.762884000     -4.335155000     -2.638090000
C        3.836201000     -3.523659000     -0.970700000
H        4.475315000     -2.909277000     -1.591120000
C        6.461434000      0.823050000      1.318570000
C        5.464724000      1.694997000      1.763600000
H        4.568543000      1.291404000      2.217460000
C        5.622138000      3.069133000      1.647890000
H        4.847602000      3.731742000      2.012810000
C        6.777907000      3.595219000      1.080000000
H        6.901636000      4.666554000      0.990620000
C        7.779532000      2.737365000      0.641300000
H        8.685192000      3.138439000      0.204970000
C        7.624156000      1.361691000      0.764810000
H        8.405428000      0.695963000      0.419530000
C       -1.193885000      1.879080000     -1.899610000
H       -1.524527000      2.211646000     -2.889540000
H       -0.910586000      2.770443000     -1.334860000
C       -2.324181000      1.181954000     -1.179160000
C       -3.652928000      1.316355000     -1.539010000
H       -3.924701000      1.954487000     -2.369270000
C       -4.621885000      0.588247000     -0.858820000
H       -5.658582000      0.645233000     -1.161420000
C       -4.247962000     -0.259780000      0.178300000
C       -2.900800000     -0.264304000      0.535060000
H       -2.550435000     -0.861709000      1.363230000
C       -5.171170000     -1.235743000      0.806460000
C       -4.821855000     -2.601546000      0.747620000
C       -5.667368000     -3.549166000      1.316710000
H       -5.397403000     -4.595859000      1.266210000
C       -6.859756000     -3.159865000      1.911980000
H       -7.515068000     -3.903071000      2.346880000
C       -7.213083000     -1.819803000      1.948470000
H       -8.135197000     -1.514818000      2.425260000
C       -6.377208000     -0.840245000      1.408810000
C       -6.775342000      0.585952000      1.499550000
C       -5.935173000      1.537120000      2.083770000
H       -4.980944000      1.227499000      2.489980000
C       -6.323428000      2.866961000      2.170860000
H       -5.667272000      3.588932000      2.639910000
C       -7.557277000      3.269439000      1.670710000
H       -7.860314000      4.305981000      1.739640000
C       -8.403996000      2.330979000      1.092370000
H       -9.367478000      2.635144000      0.704280000
C       -8.017329000      0.998889000      1.011100000
H       -8.676914000      0.271629000      0.554380000
C       -3.579653000     -3.025468000      0.042850000
C       -2.492701000     -3.539045000      0.750020000
H       -2.577190000     -3.689230000      1.819060000
C       -1.287999000     -3.798594000      0.106610000
H       -0.440094000     -4.157834000      0.673420000
C       -1.162398000     -3.572984000     -1.258790000
H       -0.220767000     -3.769818000     -1.753190000
C       -2.258050000     -3.112512000     -1.983430000
H       -2.181857000     -2.971864000     -3.054580000
C       -3.454198000     -2.837197000     -1.336560000
H       -4.298810000     -2.458689000     -1.897720000
C       -0.170339000     -0.030465000     -3.015540000
H       -1.088005000     -0.591982000     -2.851000000
H        0.667092000     -0.724747000     -2.963740000
H       -0.197627000      0.420419000     -4.014790000
O        0.692016000     -1.694785000      2.244140000
Cu       0.000000000      0.000000000      0.000000000
N       -0.025971000      0.994748000     -1.974180000
N        1.972981000      0.060087000     -0.328840000
N       -1.968314000      0.411156000     -0.134510000
O       -0.246639000     -1.048478000      1.722580000

94
[Cu(II)(eta1-O2)(dpb2-MeBPA)]+ (aBS) (MS = 0)
C        2.423048000     -0.833711000      1.465481000
H        2.864274000     -1.525925000      2.190165000
H        3.023110000      0.078602000      1.489666000
C        2.480372000     -1.415675000      0.074531000
C        3.383477000     -2.394425000     -0.305589000
H        4.101728000     -2.775561000      0.408119000
C        3.320685000     -2.914083000     -1.592237000
H        3.985456000     -3.713938000     -1.889545000
C        2.357572000     -2.447433000     -2.482636000
C        1.557909000     -1.393081000     -2.051524000
H        0.822425000     -0.947966000     -2.706493000
C        2.045968000     -3.111641000     -3.770469000
C        0.740093000     -3.616679000     -3.943296000
C        0.407098000     -4.250042000     -5.137526000
H       -0.594040000     -4.639629000     -5.267628000
C        1.357533000     -4.412218000     -6.136425000
H        1.091890000     -4.911938000     -7.058718000
C        2.647169000     -3.936783000     -5.953926000
H        3.383197000     -4.050418000     -6.738802000
C        3.008656000     -3.273011000     -4.779966000
C        4.384931000     -2.739053000     -4.633955000
C        4.608653000     -1.391395000     -4.340738000
H        3.765187000     -0.722198000     -4.231768000
C        5.900202000     -0.898556000     -4.215502000
H        6.056805000      0.151596000     -4.004801000
C        6.990622000     -1.747050000     -4.374748000
H        7.997578000     -1.363040000     -4.277047000
C        6.780483000     -3.088590000     -4.671813000
H        7.623742000     -3.754433000     -4.802094000
C        5.487369000     -3.579649000     -4.804982000
H        5.327712000     -4.626446000     -5.031611000
C       -0.261832000     -3.522012000     -2.844003000
C       -1.409999000     -2.740971000     -2.981119000
H       -1.589989000     -2.219909000     -3.912923000
C       -2.297191000     -2.591849000     -1.920523000
H       -3.169719000     -1.962699000     -2.040904000
C       -2.059762000     -3.236804000     -0.713081000
H       -2.749885000     -3.124235000      0.111217000
C       -0.935102000     -4.044164000     -0.576741000
H       -0.760105000     -4.578398000      0.349182000
C       -0.044402000     -4.183944000     -1.632124000
H        0.830676000     -4.810976000     -1.520861000
C        0.231208000     -1.621314000      2.250090000
H        0.484886000     -1.945711000      3.265106000
H        0.454433000     -2.447557000      1.569350000
C       -1.237359000     -1.286866000      2.149684000
C       -2.200591000     -1.783610000      3.008625000
H       -1.917935000     -2.445976000      3.815830000
C       -3.524989000     -1.396808000      2.838513000
H       -4.286473000     -1.755358000      3.517302000
C       -3.867365000     -0.509590000      1.821313000
C       -2.845109000     -0.105235000      0.964840000
H       -3.033611000      0.547913000      0.124632000
C       -5.221938000      0.076723000      1.680051000
C       -6.361965000     -0.736280000      1.556766000
C       -7.616799000     -0.134928000      1.458938000
H       -8.491471000     -0.763278000      1.354396000
C       -7.745283000      1.245818000      1.455049000
H       -8.724428000      1.697744000      1.365940000
C       -6.618379000      2.047827000      1.563371000
H       -6.714854000      3.125501000      1.577425000
C       -5.352461000      1.480205000      1.691082000
C       -4.166754000      2.361285000      1.867827000
C       -3.402957000      2.305767000      3.037051000
H       -3.704243000      1.641469000      3.836790000
C       -2.271356000      3.096283000      3.182400000
H       -1.702359000      3.055850000      4.102982000
C       -1.881481000      3.953246000      2.157457000
H       -1.000546000      4.572029000      2.269946000
C       -2.643191000      4.027748000      0.997209000
H       -2.351311000      4.695744000      0.197446000
C       -3.781952000      3.243100000      0.857478000
H       -4.363053000      3.292765000     -0.054614000
C       -6.260034000     -2.215801000      1.489418000
C       -6.915699000     -3.015169000      2.427440000
H       -7.490576000     -2.546049000      3.216250000
C       -6.825395000     -4.400702000      2.363172000
H       -7.334683000     -5.006722000      3.101282000
C       -6.088612000     -5.006652000      1.352005000
H       -6.025161000     -6.085524000      1.297218000
C       -5.445006000     -4.219711000      0.402870000
H       -4.885219000     -4.683701000     -0.398923000
C       -5.528141000     -2.835883000      0.474514000
H       -5.040121000     -2.225498000     -0.274347000
C        1.013542000      0.606868000      2.847600000
H       -0.018613000      0.890375000      3.044290000
H        1.543232000      1.479346000      2.469547000
H        1.479580000      0.284205000      3.785634000
Cu       0.000000000      0.000000000      0.000000000
N        1.046893000     -0.461524000      1.836014000
N        1.604760000     -0.911143000     -0.810398000
N       -1.579785000     -0.477374000      1.132656000
O       -0.657705000      0.798957000     -1.637774000
O       -1.840558000      1.265141000     -1.641604000

94
[Cu(II)(eta1-O2)(dpb2-MeBPA)]+ (bBS) (MS = 0)
C        2.399669000     -0.916328000      1.458880000
H        2.787462000     -1.438274000      2.339756000
H        3.187075000     -0.241393000      1.116194000
C        2.090838000     -1.897043000      0.355392000
C        2.671383000     -3.151132000      0.271346000
H        3.384812000     -3.467167000      1.020796000
C        2.291476000     -4.011065000     -0.751919000
H        2.698970000     -5.011714000     -0.803204000
C        1.340552000     -3.600937000     -1.680554000
C        0.881591000     -2.290411000     -1.581260000
H        0.187351000     -1.882917000     -2.302764000
C        0.692563000     -4.511904000     -2.653621000
C       -0.705665000     -4.671977000     -2.559674000
C       -1.358918000     -5.503051000     -3.465175000
H       -2.431369000     -5.626909000     -3.390833000
C       -0.638548000     -6.193079000     -4.431210000
H       -1.153309000     -6.840648000     -5.128774000
C        0.739680000     -6.058564000     -4.500515000
H        1.299103000     -6.589254000     -5.259521000
C        1.424140000     -5.214281000     -3.624053000
C        2.895848000     -5.070099000     -3.742050000
C        3.490817000     -3.817294000     -3.910454000
H        2.867537000     -2.935021000     -3.976611000
C        4.869472000     -3.697225000     -4.019037000
H        5.314121000     -2.721140000     -4.165102000
C        5.677176000     -4.827659000     -3.954991000
H        6.751922000     -4.733685000     -4.039145000
C        5.095834000     -6.080010000     -3.794886000
H        5.716792000     -6.965325000     -3.749495000
C        3.715302000     -6.200352000     -3.693933000
H        3.265982000     -7.176876000     -3.563104000
C       -1.467669000     -4.003197000     -1.466878000
C       -2.392351000     -2.995293000     -1.741174000
H       -2.586227000     -2.716002000     -2.768930000
C       -3.027785000     -2.316376000     -0.707037000
H       -3.724877000     -1.522139000     -0.940957000
C       -2.761266000     -2.646236000      0.616127000
H       -3.254780000     -2.119585000      1.421030000
C       -1.865238000     -3.672044000      0.899932000
H       -1.676189000     -3.959166000      1.927111000
C       -1.224421000     -4.342771000     -0.132627000
H       -0.522899000     -5.135712000      0.091901000
C        0.263660000     -0.780029000      2.669036000
H        0.618466000     -0.803530000      3.705093000
H        0.173633000     -1.813687000      2.323187000
C       -1.088595000     -0.114231000      2.583192000
C       -1.967316000     -0.002133000      3.645486000
H       -1.700243000     -0.397283000      4.616482000
C       -3.179252000      0.650427000      3.454316000
H       -3.866582000      0.769950000      4.280488000
C       -3.495926000      1.188862000      2.209036000
C       -2.580094000      0.978478000      1.180467000
H       -2.772181000      1.329166000      0.176424000
C       -4.696580000      2.025956000      1.974432000
C       -5.986506000      1.549622000      2.267641000
C       -7.081421000      2.389518000      2.062192000
H       -8.074167000      2.017192000      2.277961000
C       -6.912316000      3.667265000      1.550750000
H       -7.772970000      4.301829000      1.384914000
C       -5.640093000      4.131088000      1.248457000
H       -5.501397000      5.133049000      0.864132000
C       -4.521778000      3.329551000      1.467289000
C       -3.163851000      3.870053000      1.187641000
C       -2.224435000      4.014308000      2.212304000
H       -2.505658000      3.771289000      3.228906000
C       -0.941990000      4.470106000      1.939185000
H       -0.232727000      4.595313000      2.747965000
C       -0.575190000      4.784343000      0.634180000
H        0.423857000      5.141151000      0.419449000
C       -1.507048000      4.661125000     -0.389804000
H       -1.233302000      4.911159000     -1.406483000
C       -2.794168000      4.215079000     -0.112966000
H       -3.512882000      4.107632000     -0.915681000
C       -6.217649000      0.163953000      2.746756000
C       -6.893727000     -0.069548000      3.945722000
H       -7.233637000      0.771652000      4.536943000
C       -7.120741000     -1.367101000      4.389433000
H       -7.642013000     -1.531260000      5.323652000
C       -6.683722000     -2.450136000      3.635507000
H       -6.866893000     -3.460195000      3.977846000
C       -6.021519000     -2.229006000      2.432490000
H       -5.695889000     -3.066593000      1.829069000
C       -5.789932000     -0.932507000      1.994547000
H       -5.292786000     -0.762603000      1.048493000
C        1.606358000      1.223565000      2.334226000
H        0.712370000      1.822042000      2.498833000
H        2.241264000      1.744107000      1.619727000
H        2.145676000      1.120183000      3.282742000
Cu       0.000000000      0.000000000      0.000000000
N        1.226821000     -0.088945000      1.787038000
N        1.225988000     -1.476326000     -0.584879000
N       -1.420150000      0.357984000      1.370988000
O       -1.056620000      0.587955000     -1.519219000
O       -0.771899000      0.136052000     -2.672234000

94
[Cu(II)(eta1-O2)(dpb2-MeBPA)]+ (cBS) (MS = 0)
C        2.293205000     -1.076022000      1.419056000
H        2.703043000     -1.588287000      2.295427000
H        3.059272000     -0.385290000      1.059858000
C        1.966056000     -2.064597000      0.327673000
C        2.536034000     -3.323993000      0.241520000
H        3.267941000     -3.640185000      0.972883000
C        2.122853000     -4.186680000     -0.765679000
H        2.526264000     -5.188441000     -0.825377000
C        1.143297000     -3.779927000     -1.667052000
C        0.690171000     -2.467814000     -1.558879000
H       -0.038216000     -2.076365000     -2.255266000
C        0.479913000     -4.698685000     -2.622487000
C       -0.913899000     -4.876251000     -2.501426000
C       -1.573749000     -5.717265000     -3.394024000
H       -2.642541000     -5.856402000     -3.297207000
C       -0.864635000     -6.399528000     -4.373099000
H       -1.384749000     -7.055546000     -5.058690000
C        0.509962000     -6.246686000     -4.470038000
H        1.061414000     -6.770911000     -5.239270000
C        1.200426000     -5.392724000     -3.607944000
C        2.667405000     -5.230224000     -3.759107000
C        3.242871000     -3.971014000     -3.946147000
H        2.607834000     -3.096359000     -4.000055000
C        4.616905000     -3.834520000     -4.088216000
H        5.045880000     -2.853613000     -4.248013000
C        5.439621000     -4.954817000     -4.039626000
H        6.510794000     -4.848067000     -4.149817000
C        4.877645000     -6.213532000     -3.861258000
H        5.510291000     -7.091057000     -3.827778000
C        3.501525000     -6.350244000     -3.726673000
H        3.067368000     -7.331654000     -3.581904000
C       -1.671278000     -4.216435000     -1.401785000
C       -2.672567000     -3.284005000     -1.675882000
H       -2.920290000     -3.058530000     -2.705565000
C       -3.326413000     -2.620963000     -0.642740000
H       -4.091526000     -1.891875000     -0.877514000
C       -2.999045000     -2.889366000      0.680451000
H       -3.505532000     -2.374011000      1.484169000
C       -2.024810000     -3.840108000      0.965393000
H       -1.788224000     -4.082372000      1.994284000
C       -1.368376000     -4.497015000     -0.065972000
H       -0.612353000     -5.237138000      0.161095000
C        0.130152000     -1.031447000      2.583875000
H        0.460371000     -1.109499000      3.624361000
H        0.071669000     -2.042211000      2.171537000
C       -1.233129000     -0.393756000      2.493072000
C       -2.134262000     -0.322172000      3.539882000
H       -1.879637000     -0.734362000      4.507099000
C       -3.351019000      0.320714000      3.341837000
H       -4.050562000      0.419164000      4.160407000
C       -3.653469000      0.880870000      2.102612000
C       -2.717977000      0.696591000      1.085396000
H       -2.899026000      1.067753000      0.087373000
C       -4.843208000      1.734854000      1.868456000
C       -6.142225000      1.286815000      2.167276000
C       -7.220625000      2.148179000      1.962090000
H       -8.219861000      1.795911000      2.181500000
C       -7.028330000      3.421312000      1.447955000
H       -7.876920000      4.071954000      1.282225000
C       -5.747542000      3.860075000      1.144869000
H       -5.589143000      4.859033000      0.760384000
C       -4.645003000      3.037133000      1.362673000
C       -3.276986000      3.552792000      1.083680000
C       -2.338902000      3.687735000      2.110430000
H       -2.631155000      3.468357000      3.129368000
C       -1.041300000      4.097055000      1.834304000
H       -0.331284000      4.213814000      2.643801000
C       -0.658437000      4.372335000      0.525420000
H        0.355083000      4.681419000      0.306008000
C       -1.590558000      4.265534000     -0.499894000
H       -1.300930000      4.479551000     -1.519914000
C       -2.892623000      3.868558000     -0.220466000
H       -3.611465000      3.769485000     -1.024348000
C       -6.405602000     -0.089246000      2.656635000
C       -7.086755000     -0.296263000      3.857854000
H       -7.403716000      0.557921000      4.443114000
C       -7.347508000     -1.584022000      4.310930000
H       -7.872061000     -1.727764000      5.246674000
C       -6.939968000     -2.683609000      3.564261000
H       -7.149317000     -3.686088000      3.913734000
C       -6.272909000     -2.488555000      2.359635000
H       -5.968592000     -3.338768000      1.762864000
C       -6.007311000     -1.201597000      1.912529000
H       -5.505515000     -1.050218000      0.966025000
C        1.479357000      0.994845000      2.435540000
H        0.580195000      1.574776000      2.634533000
H        2.124375000      1.573217000      1.777162000
H        2.002039000      0.808113000      3.379900000
Cu       0.000000000      0.000000000      0.000000000
N        1.108671000     -0.267956000      1.772369000
N        1.078111000     -1.645408000     -0.587049000
N       -1.548199000      0.097808000      1.284462000
O        0.256575000      1.606599000     -1.629525000
O       -0.706263000      0.751283000     -1.629867000

100
E(B3LYP-D3BJ) = -3978.107455000660 Eh
[CuII(eta1-O2)(AcCN)(1)]+ (S = 1) 
C        2.332353000     -1.171942000      1.443646000
H        2.809283000     -1.872558000      2.140938000
H        2.927459000     -0.255069000      1.455797000
C        2.341142000     -1.747120000      0.049084000
C        3.214525000     -2.751236000     -0.338398000
H        3.935149000     -3.142043000      0.367801000
C        3.123704000     -3.277516000     -1.619369000
H        3.772079000     -4.087729000     -1.924817000
C        2.153753000     -2.796398000     -2.492922000
C        1.372876000     -1.732723000     -2.047002000
H        0.628210000     -1.292050000     -2.694285000
C        1.837848000     -3.444017000     -3.789688000
C        0.533705000     -3.947435000     -3.974190000
C        0.201210000     -4.561131000     -5.179209000
H       -0.800138000     -4.948283000     -5.315333000
C        1.151299000     -4.706632000     -6.180470000
H        0.886828000     -5.191559000     -7.111037000
C        2.439988000     -4.232480000     -5.988643000
H        3.176846000     -4.331844000     -6.774759000
C        2.799937000     -3.588122000     -4.803241000
C        4.176879000     -3.055782000     -4.654254000
C        4.402486000     -1.713567000     -4.338851000
H        3.558999000     -1.048693000     -4.207288000
C        5.694544000     -1.222012000     -4.215264000
H        5.852075000     -0.175967000     -3.985193000
C        6.784714000     -2.065976000     -4.398751000
H        7.792175000     -1.683009000     -4.301646000
C        6.572943000     -3.402149000     -4.717554000
H        7.415425000     -4.065283000     -4.865825000
C        5.278993000     -3.891654000     -4.848520000
H        5.118164000     -4.934623000     -5.091337000
C       -0.470776000     -3.862912000     -2.878506000
C       -1.618519000     -3.082496000     -3.017239000
H       -1.796001000     -2.559927000     -3.948718000
C       -2.504436000     -2.931854000     -1.956701000
H       -3.374864000     -2.300066000     -2.076564000
C       -2.265651000     -3.572719000     -0.748162000
H       -2.951299000     -3.451311000      0.077669000
C       -1.143796000     -4.383165000     -0.612094000
H       -0.966622000     -4.911834000      0.316542000
C       -0.254310000     -4.526149000     -1.667564000
H        0.621761000     -5.151563000     -1.555531000
C        0.118796000     -1.984352000      2.095131000
H        0.320459000     -2.444193000      3.070409000
H        0.342963000     -2.729232000      1.327618000
C       -1.338067000     -1.611816000      1.983181000
C       -2.322917000     -2.157863000      2.790744000
H       -2.060496000     -2.884928000      3.547735000
C       -3.637502000     -1.739156000      2.637030000
H       -4.413682000     -2.134809000      3.277522000
C       -3.948599000     -0.770652000      1.685316000
C       -2.904936000     -0.322601000      0.877640000
H       -3.084623000      0.401058000      0.094101000
C       -5.292837000     -0.151422000      1.577816000
C       -6.442588000     -0.936357000      1.378341000
C       -7.690248000     -0.316871000      1.303066000
H       -8.567834000     -0.928530000      1.140482000
C       -7.807251000      1.060643000      1.400761000
H       -8.780113000      1.529278000      1.331635000
C       -6.674976000      1.835932000      1.595534000
H       -6.764788000      2.908614000      1.704810000
C       -5.413788000      1.248547000      1.701507000
C       -4.252925000      2.127849000      2.002748000
C       -3.438367000      1.896128000      3.115779000
H       -3.645298000      1.051873000      3.759222000
C       -2.385364000      2.747195000      3.417344000
H       -1.779662000      2.562111000      4.295397000
C       -2.129024000      3.853996000      2.614806000
H       -1.323114000      4.531303000      2.868233000
C       -2.934399000      4.099249000      1.509583000
H       -2.759846000      4.968820000      0.888359000
C       -3.985119000      3.242019000      1.204941000
H       -4.604949000      3.434604000      0.338645000
C       -6.372803000     -2.411162000      1.215967000
C       -7.029266000     -3.250794000      2.117958000
H       -7.569271000     -2.817671000      2.950875000
C       -6.985845000     -4.630827000      1.960469000
H       -7.494699000     -5.268810000      2.671518000
C       -6.296716000     -5.190063000      0.890333000
H       -6.269191000     -6.264283000      0.762597000
C       -5.653089000     -4.361604000     -0.022114000
H       -5.125397000     -4.787680000     -0.865302000
C       -5.687587000     -2.983461000      0.143834000
H       -5.197064000     -2.339390000     -0.574131000
C        0.963250000      0.104237000      3.000783000
H       -0.063289000      0.392644000      3.222408000
H        1.521700000      1.003752000      2.747760000
H        1.403849000     -0.350781000      3.897371000
Cu       0.000000000      0.000000000      0.000000000
N        0.975244000     -0.813150000      1.861188000
N        1.452441000     -1.231933000     -0.815816000
N       -1.645552000     -0.725214000      1.025250000
O       -0.933156000      0.277765000     -1.847072000
O       -1.951784000      0.996787000     -1.867321000
N        0.315747000      2.015983000      0.179200000
C        0.294129000      3.153557000      0.041393000
C        0.271564000      4.588294000     -0.156761000
H        0.208412000      5.096347000      0.805091000
H       -0.596510000      4.856496000     -0.759239000
H        1.177696000      4.906592000     -0.673251000

133
[Cu(II)(eta1-O2)(dpb2-TMPA)]+ (S = 1) 
Cu       0.000000000      0.000000000      0.000000000
C       -1.424928000      0.317257000      2.547744000
H       -2.128260000      0.780956000      3.249647000
H       -0.573458000     -0.044356000      3.129426000
C       -2.068675000     -0.861341000      1.858286000
C       -3.170736000     -1.525823000      2.371721000
H       -3.602825000     -1.212554000      3.312970000
C       -3.738533000     -2.563452000      1.644089000
H       -4.624625000     -3.064500000      2.009080000
C       -3.199039000     -2.919489000      0.410802000
C       -2.036685000     -2.255826000      0.017600000
H       -1.535270000     -2.516913000     -0.903908000
C       -3.880813000     -3.843063000     -0.530050000
C       -4.221435000     -3.353716000     -1.808030000
C       -4.864629000     -4.193243000     -2.714394000
H       -5.125853000     -3.809791000     -3.692060000
C       -5.203120000     -5.490430000     -2.357347000
H       -5.710733000     -6.132349000     -3.065280000
C       -4.897307000     -5.961077000     -1.089551000
H       -5.152964000     -6.974387000     -0.808958000
C       -4.227102000     -5.155700000     -0.168225000
C       -3.876808000     -5.719864000      1.159562000
C       -2.543684000     -5.855417000      1.547779000
H       -1.762176000     -5.548336000      0.865647000
C       -2.214906000     -6.401113000      2.781288000
H       -1.174917000     -6.505913000      3.061779000
C       -3.218948000     -6.814479000      3.649864000
H       -2.964695000     -7.239671000      4.611944000
C       -4.551036000     -6.689069000      3.271629000
H       -5.337845000     -7.013790000      3.940268000
C       -4.877476000     -6.151024000      2.032413000
H       -5.915660000     -6.053777000      1.739864000
C       -3.950113000     -1.938989000     -2.181260000
C       -4.564903000     -0.893366000     -1.487102000
H       -5.271933000     -1.123556000     -0.700751000
C       -4.274444000      0.428294000     -1.794436000
H       -4.769293000      1.227755000     -1.256753000
C       -3.361231000      0.727664000     -2.799184000
H       -3.129190000      1.756307000     -3.033566000
C       -2.759606000     -0.304390000     -3.507667000
H       -2.049059000     -0.083757000     -4.293405000
C       -3.058445000     -1.628174000     -3.207667000
H       -2.573951000     -2.429683000     -3.751004000
C       -1.950756000      2.020466000      0.851659000
H       -2.325362000      2.868282000      1.437731000
H       -2.791316000      1.341698000      0.688121000
C       -1.441837000      2.495330000     -0.488614000
C       -1.839736000      3.694496000     -1.057358000
H       -2.554710000      4.325986000     -0.546467000
C       -1.276513000      4.095198000     -2.261749000
H       -1.544257000      5.047102000     -2.699838000
C       -0.314837000      3.296166000     -2.873462000
C       -0.040859000      2.066894000     -2.272755000
H        0.666388000      1.378513000     -2.714885000
C        0.506172000      3.763540000     -4.018296000
C        1.904570000      3.822905000     -3.847255000
C        2.705678000      4.264367000     -4.897733000
H        3.777798000      4.309759000     -4.757973000
C        2.137135000      4.678561000     -6.093498000
H        2.766912000      5.029231000     -6.900581000
C        0.760043000      4.648782000     -6.250797000
H        0.312377000      4.962269000     -7.184725000
C       -0.069372000      4.184048000     -5.229149000
C       -1.533634000      4.124655000     -5.465176000
C       -2.216432000      2.908766000     -5.417610000
H       -1.664365000      2.002952000     -5.205094000
C       -3.580952000      2.850090000     -5.666504000
H       -4.092676000      1.896999000     -5.634866000
C       -4.286331000      4.011998000     -5.959509000
H       -5.350158000      3.968038000     -6.152874000
C       -3.616062000      5.228856000     -6.014047000
H       -4.157394000      6.136782000     -6.246918000
C       -2.248308000      5.283838000     -5.774113000
H       -1.728127000      6.232675000     -5.817382000
C        2.532714000      3.470267000     -2.544897000
C        2.247380000      4.212779000     -1.395562000
H        1.590226000      5.069571000     -1.468143000
C        2.797788000      3.861740000     -0.170942000
H        2.579995000      4.456716000      0.707646000
C        3.638108000      2.757792000     -0.073368000
H        4.061346000      2.478676000      0.880761000
C        3.937944000      2.022772000     -1.212530000
H        4.586700000      1.159433000     -1.149379000
C        3.396857000      2.381048000     -2.441144000
H        3.616991000      1.791715000     -3.322028000
C        0.193130000      2.103897000      2.052392000
H       -0.047466000      2.595872000      3.002288000
H        0.364469000      2.889026000      1.312297000
C        1.456346000      1.289087000      2.190070000
C        2.377768000      1.504891000      3.202428000
H        2.212103000      2.290626000      3.927763000
C        3.484806000      0.673108000      3.301377000
H        4.189934000      0.797943000      4.111875000
C        3.653192000     -0.363119000      2.387540000
C        2.723652000     -0.446274000      1.350258000
H        2.826126000     -1.198320000      0.580647000
C        4.663538000     -1.435422000      2.567560000
C        4.203060000     -2.764314000      2.671735000
C        5.121233000     -3.797385000      2.844495000
H        4.760047000     -4.814131000      2.927519000
C        6.477356000     -3.525062000      2.952445000
H        7.182725000     -4.332994000      3.096175000
C        6.926795000     -2.215397000      2.885516000
H        7.984033000     -1.998672000      2.963629000
C        6.036402000     -1.159573000      2.684295000
C        6.572185000      0.221038000      2.583701000
C        6.390885000      0.979791000      1.427117000
H        5.853581000      0.549102000      0.593122000
C        6.912952000      2.262468000      1.329757000
H        6.771104000      2.832826000      0.421008000
C        7.619655000      2.809775000      2.394975000
H        8.026784000      3.809677000      2.320966000
C        7.810543000      2.061669000      3.551116000
H        8.363708000      2.479054000      4.382623000
C        7.294924000      0.774449000      3.642695000
H        7.443231000      0.193888000      4.544733000
C        2.746839000     -3.071907000      2.664455000
C        2.178458000     -3.835756000      1.645362000
H        2.809676000     -4.220536000      0.854162000
C        0.809298000     -4.074574000      1.620190000
H        0.385308000     -4.653360000      0.810038000
C       -0.009106000     -3.567254000      2.620872000
H       -1.072575000     -3.755613000      2.603153000
C        0.551635000     -2.826248000      3.654899000
H       -0.075473000     -2.450274000      4.454035000
C        1.916864000     -2.579059000      3.675138000
H        2.349544000     -1.999994000      4.480606000
O        1.625742000     -0.766180000     -2.060809000
N       -1.502102000     -1.253187000      0.708038000
N       -0.577459000      1.685501000     -1.117250000
N       -0.911259000      1.274011000      1.564729000
N        1.653705000      0.339317000      1.264463000
O        0.715069000     -1.257470000     -1.334399000

131
[Cu(II)(OPh)(dpb2-MeBPA)]+ (conformer 1) (S = 1/2)
C        2.288795000     -1.107689000      1.620946000
H        2.649242000     -1.832640000      2.361051000
H        2.950294000     -0.240035000      1.680901000
C        2.382612000     -1.694152000      0.233757000
C        3.358252000     -2.613331000     -0.123361000
H        4.093999000     -2.932560000      0.603101000
C        3.351299000     -3.141841000     -1.405565000
H        4.080757000     -3.886208000     -1.696174000
C        2.356087000     -2.762540000     -2.302054000
C        1.473674000     -1.771820000     -1.889358000
H        0.710308000     -1.389073000     -2.552623000
C        2.108877000     -3.464538000     -3.584582000
C        0.916720000     -4.207305000     -3.692282000
C        0.631635000     -4.868191000     -4.884649000
H       -0.282410000     -5.441741000     -4.966659000
C        1.527341000     -4.821108000     -5.944371000
H        1.301818000     -5.342174000     -6.865608000
C        2.712226000     -4.110842000     -5.824522000
H        3.403525000     -4.065010000     -6.655652000
C        3.017435000     -3.415866000     -4.652043000
C        4.277648000     -2.638370000     -4.562403000
C        4.271823000     -1.284595000     -4.215906000
H        3.331110000     -0.785861000     -4.024284000
C        5.457751000     -0.567259000     -4.140448000
H        5.433608000      0.484128000     -3.883758000
C        6.671195000     -1.192530000     -4.406325000
H        7.595965000     -0.633649000     -4.346668000
C        6.689006000     -2.536831000     -4.759066000
H        7.628758000     -3.029992000     -4.971517000
C        5.501074000     -3.252853000     -4.839601000
H        5.519603000     -4.302085000     -5.106475000
C       -0.010469000     -4.316084000     -2.531852000
C       -1.303348000     -3.799229000     -2.597239000
H       -1.642053000     -3.331945000     -3.512872000
C       -2.139818000     -3.840721000     -1.487714000
H       -3.132653000     -3.420834000     -1.554550000
C       -1.702319000     -4.403225000     -0.296016000
H       -2.358144000     -4.429142000      0.564748000
C       -0.422544000     -4.946411000     -0.227221000
H       -0.078388000     -5.416153000      0.685913000
C        0.411837000     -4.904578000     -1.335338000
H        1.404323000     -5.330497000     -1.276277000
C       -0.011856000     -1.738127000      2.206263000
H        0.153112000     -2.170402000      3.200187000
H        0.153251000     -2.528703000      1.469112000
C       -1.430835000     -1.240863000      2.078315000
C       -2.472447000     -1.675712000      2.877858000
H       -2.289733000     -2.399870000      3.660365000
C       -3.747506000     -1.168350000      2.665114000
H       -4.572301000     -1.503385000      3.278350000
C       -3.962716000     -0.212402000      1.674753000
C       -2.857619000      0.173255000      0.920002000
H       -2.949314000      0.909298000      0.134316000
C       -5.288204000      0.388508000      1.395838000
C       -6.401163000     -0.431488000      1.128913000
C       -7.626358000      0.162612000      0.824935000
H       -8.475766000     -0.472422000      0.610744000
C       -7.753956000      1.541676000      0.764987000
H       -8.708452000      1.987499000      0.517730000
C       -6.659718000      2.348223000      1.035702000
H       -6.762365000      3.425250000      1.027010000
C       -5.425186000      1.790535000      1.368484000
C       -4.313609000      2.701991000      1.743463000
C       -3.677960000      2.588042000      2.983783000
H       -3.992566000      1.815914000      3.673531000
C       -2.671404000      3.470910000      3.348601000
H       -2.204017000      3.381907000      4.321159000
C       -2.282314000      4.484688000      2.478565000
H       -1.505638000      5.181237000      2.766755000
C       -2.906541000      4.605732000      1.243770000
H       -2.607636000      5.387288000      0.559201000
C       -3.912495000      3.720730000      0.878348000
H       -4.381376000      3.805633000     -0.092893000
C       -6.321307000     -1.915723000      1.150309000
C       -7.139212000     -2.638190000      2.021870000
H       -7.808793000     -2.104402000      2.684699000
C       -7.090856000     -4.026506000      2.056660000
H       -7.727488000     -4.569224000      2.743369000
C       -6.232345000     -4.714840000      1.208284000
H       -6.199483000     -5.796319000      1.226409000
C       -5.423989000     -4.005766000      0.326267000
H       -4.772291000     -4.540647000     -0.351686000
C       -5.463544000     -2.618015000      0.300828000
H       -4.836906000     -2.071688000     -0.391474000
C        0.937921000      0.332157000      3.032213000
H       -0.067450000      0.721299000      3.181311000
H        1.593073000      1.163599000      2.783657000
H        1.281149000     -0.125215000      3.968179000
Cu       0.000000000      0.000000000      0.000000000
N        0.933784000     -0.640480000      1.932267000
N        1.487876000     -1.258926000     -0.661042000
N       -1.643747000     -0.335867000      1.107547000
O       -0.416633000      0.778999000     -1.695411000
C       -1.096830000      1.869035000     -1.948688000
C       -0.589358000      3.162639000     -1.569985000
C       -2.328723000      1.779707000     -2.688069000
C       -1.381285000      4.268567000     -1.820214000
C       -3.069151000      2.937280000     -2.869744000
C       -2.634268000      4.183329000     -2.426105000
H       -1.028798000      5.251150000     -1.546211000
H       -4.009955000      2.893347000     -3.397069000
C       -3.473825000      5.413603000     -2.609778000
H       -2.886035000      6.238022000     -3.018760000
H       -4.314490000      5.229879000     -3.278297000
H       -3.881104000      5.759255000     -1.654069000
C        0.797181000      3.354683000     -0.929030000
C        1.890376000      2.584260000     -1.697440000
C        0.760619000      2.917848000      0.544239000
H        0.008997000      3.475412000      1.103108000
H        0.511496000      1.859662000      0.656439000
H        1.735110000      3.073507000      1.012928000
H        1.727850000      1.511886000     -1.686664000
H        2.866062000      2.797603000     -1.255175000
H        1.918556000      2.908587000     -2.739227000
C       -2.778202000      0.466429000     -3.345777000
C       -3.102324000     -0.608750000     -2.298323000
C       -1.666501000     -0.039831000     -4.288606000
H       -1.452914000      0.702096000     -5.059870000
H       -0.747722000     -0.242501000     -3.746032000
H       -1.991612000     -0.956275000     -4.785825000
H       -2.239151000     -0.858862000     -1.689545000
H       -3.438890000     -1.515611000     -2.803239000
H       -3.913333000     -0.275760000     -1.648037000
C        1.225776000      4.833299000     -0.929391000
H        0.585135000      5.453477000     -0.301412000
H        2.238588000      4.909714000     -0.531646000
H        1.231602000      5.250706000     -1.936983000
C       -4.043359000      0.651939000     -4.198317000
H       -3.896782000      1.380576000     -4.996669000
H       -4.297286000     -0.300802000     -4.665157000
H       -4.901631000      0.961432000     -3.599322000

131
[Cu(II)(OPh)(dpb2-MeBPA)]+ (conformer 2) (S = 1/2) 
C        2.284267000     -1.236510000      1.393277000
H        2.651018000     -2.004669000      2.083527000
H        2.993287000     -0.406316000      1.441405000
C        2.283296000     -1.760970000     -0.022629000
C        3.217175000     -2.690584000     -0.452732000
H        3.916016000     -3.122748000      0.251199000
C        3.258744000     -3.034934000     -1.793249000
H        3.998633000     -3.737368000     -2.151961000
C        2.349481000     -2.471039000     -2.687072000
C        1.423612000     -1.574242000     -2.167156000
H        0.691777000     -1.104325000     -2.807911000
C        2.401892000     -2.772050000     -4.141342000
C        1.319516000     -3.379257000     -4.809611000
C        1.434307000     -3.630117000     -6.181180000
H        0.620370000     -4.125575000     -6.691851000
C        2.583574000     -3.304854000     -6.880552000
H        2.650954000     -3.515098000     -7.939898000
C        3.650684000     -2.722434000     -6.216696000
H        4.549849000     -2.456515000     -6.756192000
C        3.575787000     -2.447097000     -4.851644000
C        4.749664000     -1.813968000     -4.196380000
C        4.639987000     -0.610304000     -3.496338000
H        3.679100000     -0.119006000     -3.431895000
C        5.752532000     -0.039039000     -2.894368000
H        5.653294000      0.895760000     -2.358728000
C        6.994225000     -0.659762000     -2.981867000
H        7.860588000     -0.213133000     -2.511738000
C        7.117277000     -1.851943000     -3.684926000
H        8.079950000     -2.340458000     -3.762615000
C        6.003827000     -2.422077000     -4.289885000
H        6.101101000     -3.355864000     -4.829322000
C        0.074660000     -3.827742000     -4.133761000
C       -1.158541000     -3.654218000     -4.771717000
H       -1.197015000     -3.122155000     -5.712755000
C       -2.331974000     -4.142750000     -4.215627000
H       -3.272413000     -3.989469000     -4.728524000
C       -2.301421000     -4.811404000     -2.998623000
H       -3.214803000     -5.198092000     -2.565903000
C       -1.085946000     -4.989173000     -2.348060000
H       -1.047162000     -5.528218000     -1.409901000
C        0.088627000     -4.506674000     -2.910315000
H        1.027597000     -4.692583000     -2.409721000
C        0.035894000     -1.781493000      2.203662000
H        0.267464000     -2.155790000      3.206895000
H        0.157255000     -2.612704000      1.504077000
C       -1.385882000     -1.280259000      2.131416000
C       -2.400429000     -1.675465000      2.985531000
H       -2.198821000     -2.370060000      3.790059000
C       -3.677679000     -1.162049000      2.793565000
H       -4.484996000     -1.459282000      3.448845000
C       -3.920224000     -0.250519000      1.768038000
C       -2.843347000      0.085372000      0.954138000
H       -2.947661000      0.774207000      0.129371000
C       -5.246002000      0.371387000      1.540700000
C       -6.379916000     -0.432404000      1.323500000
C       -7.621814000      0.179600000      1.152981000
H       -8.492081000     -0.439414000      0.978702000
C       -7.739335000      1.561441000      1.159094000
H       -8.707991000      2.022471000      1.017039000
C       -6.613210000      2.353077000      1.331498000
H       -6.700230000      3.431668000      1.334493000
C       -5.360822000      1.774670000      1.531568000
C       -4.171334000      2.645760000      1.722613000
C       -3.406118000      2.586191000      2.890038000
H       -3.710242000      1.925432000      3.691454000
C       -2.266101000      3.365937000      3.030595000
H       -1.692513000      3.318467000      3.947858000
C       -1.870510000      4.217403000      2.004146000
H       -0.979765000      4.822583000      2.111130000
C       -2.633651000      4.296896000      0.845548000
H       -2.336396000      4.960419000      0.043798000
C       -3.778739000      3.521650000      0.708978000
H       -4.360941000      3.572761000     -0.202408000
C       -6.271633000     -1.908622000      1.206935000
C       -7.048389000     -2.748730000      2.006437000
H       -7.725998000     -2.315143000      2.731326000
C       -6.945582000     -4.130360000      1.891311000
H       -7.550028000     -4.768184000      2.523200000
C       -6.070615000     -4.691709000      0.968543000
H       -5.993881000     -5.767393000      0.877530000
C       -5.303176000     -3.863080000      0.156120000
H       -4.630062000     -4.289039000     -0.577087000
C       -5.402688000     -2.484587000      0.275379000
H       -4.811064000     -1.845952000     -0.366703000
C        1.095745000      0.301862000      2.861309000
H        0.110515000      0.702955000      3.092227000
H        1.725896000      1.117301000      2.512642000
H        1.529713000     -0.122123000      3.774269000
Cu       0.000000000      0.000000000      0.000000000
N        0.975687000     -0.713876000      1.803395000
N        1.400681000     -1.221536000     -0.877134000
N       -1.628780000     -0.420088000      1.133225000
O       -0.843218000      1.143088000     -1.248221000
C       -0.300288000      1.215155000     -2.442715000
C       -0.994947000      0.625208000     -3.555614000
C        0.978509000      1.816229000     -2.635718000
C       -0.312830000      0.486952000     -4.749277000
C        1.598186000      1.624950000     -3.868809000
C        1.003169000      0.934066000     -4.916031000
H       -0.792197000      0.007434000     -5.590090000
H        2.585874000      2.034639000     -4.035145000
C        1.732582000      0.682963000     -6.203667000
H        2.735566000      1.108125000     -6.183282000
H        1.826589000     -0.389080000     -6.393042000
H        1.197287000      1.114890000     -7.052903000
C        1.720089000      2.698199000     -1.609676000
C        3.125120000      2.126557000     -1.343298000
C        1.040640000      2.890765000     -0.246147000
H        0.006718000      3.211463000     -0.326579000
H        1.055947000      1.976876000      0.355635000
H        1.600653000      3.642906000      0.314617000
H        3.064605000      1.111701000     -0.944917000
H        3.651616000      2.749957000     -0.617454000
H        3.729701000      2.092450000     -2.247387000
C       -2.443126000      0.139334000     -3.403664000
C       -2.504955000     -1.070874000     -2.452062000
C       -3.037547000     -0.302456000     -4.749210000
H       -3.014467000      0.502410000     -5.485478000
H       -2.517721000     -1.165838000     -5.162807000
H       -4.080149000     -0.587761000     -4.601575000
H       -1.850791000     -1.869620000     -2.796540000
H       -3.522009000     -1.468628000     -2.424931000
H       -2.215973000     -0.801605000     -1.443431000
C       -3.330520000      1.284320000     -2.874612000
H       -3.364370000      2.103644000     -3.595501000
H       -4.351873000      0.924541000     -2.729664000
H       -2.962823000      1.678917000     -1.931284000
C        1.857019000      4.107022000     -2.230179000
H        2.381175000      4.082417000     -3.184596000
H        0.872764000      4.546069000     -2.400932000
H        2.412212000      4.762235000     -1.555781000

131
[Cu(II)(OPh)(dpb2-MeBPA)]+ (conformer 3) (S = 1/2) 
C        2.309594000     -1.300389000      1.204128000
H        2.005748000     -2.315016000      0.935898000
H        3.117687000     -1.383780000      1.938486000
C        2.798787000     -0.597890000     -0.036715000
C        4.142957000     -0.461255000     -0.330006000
H        4.887411000     -0.838566000      0.357931000
C        4.515346000      0.187195000     -1.496125000
H        5.560835000      0.341097000     -1.725361000
C        3.540888000      0.657264000     -2.371374000
C        2.209273000      0.458374000     -2.014003000
H        1.405729000      0.803141000     -2.652159000
C        3.896225000      1.427810000     -3.589685000
C        3.595863000      0.938602000     -4.873723000
C        3.893540000      1.736897000     -5.981934000
H        3.681765000      1.356403000     -6.972001000
C        4.502274000      2.971945000     -5.832741000
H        4.731958000      3.570978000     -6.704229000
C        4.843305000      3.426425000     -4.567855000
H        5.332662000      4.383438000     -4.444234000
C        4.545643000      2.668473000     -3.436209000
C        4.951414000      3.184224000     -2.100796000
C        4.021679000      3.439736000     -1.091070000
H        2.970402000      3.282075000     -1.282232000
C        4.431187000      3.908382000      0.149650000
H        3.693735000      4.117993000      0.914535000
C        5.780964000      4.126151000      0.405507000
H        6.101146000      4.491610000      1.372495000
C        6.715306000      3.884499000     -0.594522000
H        7.767451000      4.056649000     -0.408044000
C        6.302419000      3.422105000     -1.838546000
H        7.033938000      3.228666000     -2.613144000
C        3.065515000     -0.426658000     -5.114227000
C        2.042595000     -0.630933000     -6.042348000
H        1.577573000      0.223415000     -6.512517000
C        1.615577000     -1.911741000     -6.362516000
H        0.823676000     -2.046798000     -7.087698000
C        2.199856000     -3.016438000     -5.757190000
H        1.870601000     -4.015635000     -6.010370000
C        3.214469000     -2.828970000     -4.825596000
H        3.687711000     -3.683687000     -4.359534000
C        3.643131000     -1.547607000     -4.508556000
H        4.462935000     -1.419760000     -3.815897000
C        0.233109000     -1.447914000      2.530734000
H        0.577408000     -1.567406000      3.564140000
H        0.218148000     -2.441597000      2.076856000
C       -1.166782000     -0.880375000      2.500569000
C       -2.128582000     -1.181936000      3.450502000
H       -1.884651000     -1.820007000      4.289723000
C       -3.404172000     -0.657227000      3.302755000
H       -4.175195000     -0.885518000      4.026478000
C       -3.691534000      0.185297000      2.231235000
C       -2.671420000      0.423015000      1.318985000
H       -2.826569000      1.028369000      0.437667000
C       -5.018165000      0.826554000      2.058735000
C       -6.150675000      0.037178000      1.796583000
C       -7.394096000      0.656734000      1.671950000
H       -8.265163000      0.049342000      1.463933000
C       -7.511024000      2.035418000      1.771572000
H       -8.480230000      2.504766000      1.664818000
C       -6.385733000      2.814177000      1.998433000
H       -6.475482000      3.889310000      2.082009000
C       -5.130984000      2.224870000      2.154589000
C       -3.944748000      3.079671000      2.419290000
C       -3.152997000      2.894973000      3.556284000
H       -3.424789000      2.134789000      4.276162000
C       -2.035295000      3.686814000      3.779771000
H       -1.443860000      3.541094000      4.675015000
C       -1.687404000      4.678095000      2.867283000
H       -0.818218000      5.298987000      3.042121000
C       -2.474824000      4.879619000      1.740472000
H       -2.216823000      5.653823000      1.029412000
C       -3.596856000      4.089819000      1.521479000
H       -4.200074000      4.240220000      0.635850000
C       -6.033893000     -1.430401000      1.601473000
C       -6.760784000     -2.316526000      2.397513000
H       -7.409075000     -1.925849000      3.172007000
C       -6.646161000     -3.690018000      2.214591000
H       -7.211978000     -4.364382000      2.844373000
C       -5.809800000     -4.196253000      1.226657000
H       -5.724495000     -5.265416000      1.082309000
C       -5.092934000     -3.321127000      0.416788000
H       -4.454774000     -3.704212000     -0.369044000
C       -5.203750000     -1.950971000      0.604381000
H       -4.655408000     -1.275161000     -0.038508000
C        1.521902000      0.618105000      2.475235000
H        0.627533000      1.163943000      2.769264000
H        2.121676000      1.257954000      1.829611000
H        2.104220000      0.374091000      3.371130000
Cu       0.000000000      0.000000000      0.000000000
N        1.140913000     -0.603205000      1.746366000
N        1.850165000     -0.123155000     -0.865575000
N       -1.456885000     -0.104338000      1.450141000
O       -1.300712000      0.535207000     -1.274627000
C       -1.186460000      0.544655000     -2.586507000
C       -1.025380000      1.804175000     -3.259123000
C       -1.293736000     -0.660895000     -3.342491000
C       -0.976805000      1.808918000     -4.643013000
C       -1.251375000     -0.559630000     -4.729774000
C       -1.101118000      0.644527000     -5.400387000
H       -0.867983000      2.742680000     -5.173793000
H       -1.351464000     -1.456228000     -5.325509000
C       -1.130195000      0.708522000     -6.901329000
H       -0.864395000     -0.248944000     -7.349561000
H       -2.131001000      0.966874000     -7.259833000
H       -0.448416000      1.470347000     -7.283924000
C       -1.519826000     -2.083616000     -2.778994000
C       -2.911887000     -2.566074000     -3.241140000
C       -1.491583000     -2.251619000     -1.253687000
H       -0.498029000     -2.036044000     -0.845862000
H       -2.224499000     -1.633241000     -0.747871000
H       -1.699072000     -3.298108000     -1.018685000
H       -3.695971000     -1.924623000     -2.834239000
H       -3.090387000     -3.587125000     -2.895922000
H       -3.005229000     -2.558657000     -4.326180000
C       -1.034814000      3.133455000     -2.483367000
C       -2.413667000      3.316955000     -1.821257000
C       -0.807733000      4.340044000     -3.409239000
H        0.148296000      4.278135000     -3.932462000
H       -1.601040000      4.446067000     -4.149805000
H       -0.797344000      5.251481000     -2.809804000
H       -3.203760000      3.291684000     -2.573624000
H       -2.456942000      4.282578000     -1.314417000
H       -2.608796000      2.537669000     -1.090307000
C        0.071123000      3.203790000     -1.415345000
H        1.050587000      3.106735000     -1.883608000
H        0.037856000      4.172149000     -0.912557000
H       -0.034748000      2.432601000     -0.656793000
C       -0.434520000     -3.024234000     -3.338435000
H       -0.455419000     -3.087672000     -4.423568000
H        0.561336000     -2.679434000     -3.053620000
H       -0.576126000     -4.033226000     -2.944470000

94
[Cu(II)(OH)(dpb2-MeBPA)]+ (S = 1/2)
C        2.380465000     -0.930759000      1.446596000
H        2.779140000     -1.633610000      2.184067000
H        2.998080000     -0.031418000      1.491893000
C        2.448771000     -1.502599000      0.054055000
C        3.342022000     -2.481068000     -0.346978000
H        4.062340000     -2.884626000      0.352210000
C        3.263155000     -2.969879000     -1.645843000
H        3.918572000     -3.768870000     -1.965843000
C        2.296777000     -2.477819000     -2.518945000
C        1.505444000     -1.425655000     -2.064387000
H        0.758746000     -0.950920000     -2.685806000
C        1.971245000     -3.118675000     -3.815288000
C        0.667083000     -3.630441000     -3.976568000
C        0.318363000     -4.239749000     -5.178951000
H       -0.682011000     -4.634048000     -5.300801000
C        1.252460000     -4.371362000     -6.197633000
H        0.974723000     -4.852187000     -7.126418000
C        2.540996000     -3.888558000     -6.027021000
H        3.263835000     -3.977104000     -6.827268000
C        2.917164000     -3.248159000     -4.844565000
C        4.290028000     -2.702399000     -4.710456000
C        4.503528000     -1.359987000     -4.386757000
H        3.654723000     -0.704213000     -4.243581000
C        5.791460000     -0.854905000     -4.273787000
H        5.939538000      0.191280000     -4.038485000
C        6.888574000     -1.685389000     -4.476274000
H        7.892683000     -1.291644000     -4.388060000
C        6.688448000     -3.021406000     -4.803699000
H        7.536760000     -3.673364000     -4.967411000
C        5.398785000     -3.524665000     -4.924302000
H        5.246954000     -4.567228000     -5.174690000
C       -0.317248000     -3.564080000     -2.859466000
C       -1.472502000     -2.789602000     -2.964807000
H       -1.666039000     -2.246841000     -3.880961000
C       -2.345962000     -2.669492000     -1.890015000
H       -3.224117000     -2.044261000     -1.986865000
C       -2.087360000     -3.334262000     -0.698450000
H       -2.767371000     -3.242435000      0.137075000
C       -0.953291000     -4.133729000     -0.592630000
H       -0.760776000     -4.684887000      0.319977000
C       -0.076857000     -4.246425000     -1.663037000
H        0.804427000     -4.868418000     -1.575528000
C        0.167583000     -1.676972000      2.215659000
H        0.425243000     -1.989213000      3.232768000
H        0.377634000     -2.512452000      1.542238000
C       -1.294081000     -1.323364000      2.111347000
C       -2.277064000     -1.822846000      2.947195000
H       -2.016412000     -2.499628000      3.749757000
C       -3.593587000     -1.421663000      2.756658000
H       -4.370583000     -1.780409000      3.417288000
C       -3.912341000     -0.525719000      1.737417000
C       -2.869096000     -0.121383000      0.908342000
H       -3.048925000      0.538140000      0.073228000
C       -5.262835000      0.064078000      1.572294000
C       -6.404329000     -0.748224000      1.451425000
C       -7.657288000     -0.145467000      1.337903000
H       -8.532247000     -0.773708000      1.235641000
C       -7.783881000      1.235112000      1.316244000
H       -8.761781000      1.687453000      1.216469000
C       -6.656126000      2.036316000      1.420040000
H       -6.750901000      3.114234000      1.419903000
C       -5.391817000      1.468467000      1.562393000
C       -4.207756000      2.353645000      1.727828000
C       -3.434810000      2.309315000      2.891020000
H       -3.729133000      1.651962000      3.699013000
C       -2.301517000      3.100803000      3.019590000
H       -1.725083000      3.068354000      3.935821000
C       -1.918525000      3.947231000      1.983896000
H       -1.034886000      4.564265000      2.082081000
C       -2.691153000      4.014033000      0.830020000
H       -2.406764000      4.678713000      0.024710000
C       -3.832205000      3.229398000      0.707637000
H       -4.428045000      3.278544000     -0.195462000
C       -6.308897000     -2.228893000      1.402793000
C       -6.983508000     -3.012901000      2.340689000
H       -7.566150000     -2.530784000      3.115848000
C       -6.902076000     -4.399525000      2.293305000
H       -7.425944000     -4.993606000      3.030889000
C       -6.155814000     -5.021948000      1.299071000
H       -6.099443000     -6.101769000      1.257134000
C       -5.493262000     -4.250557000      0.350321000
H       -4.925109000     -4.727108000     -0.437983000
C       -5.567129000     -2.865434000      0.405566000
H       -5.063645000     -2.267918000     -0.343254000
C        0.973245000      0.551397000      2.787456000
H       -0.055593000      0.846557000      2.982814000
H        1.512302000      1.413825000      2.400294000
H        1.437598000      0.228432000      3.725165000
Cu       0.000000000      0.000000000      0.000000000
N        0.995954000     -0.528801000      1.782956000
N        1.576697000     -0.974479000     -0.815392000
N       -1.608519000     -0.495028000      1.103202000
O       -0.613606000      0.737148000     -1.557534000
H       -1.454465000      1.200429000     -1.494676000

95
[Cu(II)(OOH)(dpb2-MeBPA)]+ (S = 1/2)
C        2.431267000     -0.778683000      1.469221000
H        2.886980000     -1.429279000      2.222552000
H        3.000707000      0.153158000      1.461810000
C        2.503331000     -1.406376000      0.100863000
C        3.419395000     -2.381894000     -0.255857000
H        4.148563000     -2.731692000      0.462750000
C        3.354988000     -2.936648000     -1.528192000
H        4.029709000     -3.734092000     -1.809012000
C        2.379834000     -2.507156000     -2.424660000
C        1.563358000     -1.456485000     -2.016649000
H        0.810658000     -1.036865000     -2.668079000
C        2.077302000     -3.205382000     -3.696693000
C        0.776826000     -3.726019000     -3.866910000
C        0.458155000     -4.390277000     -5.048792000
H       -0.537904000     -4.793796000     -5.175679000
C        1.415779000     -4.566406000     -6.038052000
H        1.160889000     -5.090662000     -6.949703000
C        2.698926000     -4.072768000     -5.859149000
H        3.440761000     -4.195754000     -6.637118000
C        3.046382000     -3.379038000     -4.698376000
C        4.416039000     -2.825936000     -4.559667000
C        4.623440000     -1.469384000     -4.296984000
H        3.772281000     -0.807399000     -4.205379000
C        5.908934000     -0.959441000     -4.178129000
H        6.052777000      0.096873000     -3.990414000
C        7.009399000     -1.799111000     -4.313449000
H        8.011588000     -1.401698000     -4.220292000
C        6.815441000     -3.149354000     -4.580505000
H        7.666577000     -3.808573000     -4.691929000
C        5.528415000     -3.657789000     -4.707216000
H        5.381440000     -4.711354000     -4.909878000
C       -0.241066000     -3.612773000     -2.784846000
C       -1.424323000     -2.899731000     -2.984204000
H       -1.614565000     -2.451598000     -3.951538000
C       -2.337033000     -2.735095000     -1.947733000
H       -3.245940000     -2.170989000     -2.116721000
C       -2.087858000     -3.290723000     -0.698981000
H       -2.794930000     -3.161203000      0.107966000
C       -0.929688000     -4.034581000     -0.500649000
H       -0.745924000     -4.505426000      0.457344000
C       -0.016118000     -4.193532000     -1.533233000
H        0.884000000     -4.772181000     -1.372582000
C        0.263430000     -1.620008000      2.252689000
H        0.535790000     -1.922506000      3.269382000
H        0.509725000     -2.445664000      1.579773000
C       -1.212433000     -1.326380000      2.158779000
C       -2.159582000     -1.844760000      3.023041000
H       -1.859360000     -2.509508000      3.821950000
C       -3.489975000     -1.470521000      2.872508000
H       -4.240095000     -1.842634000      3.556872000
C       -3.850178000     -0.572004000      1.872278000
C       -2.844537000     -0.154112000      1.002484000
H       -3.047708000      0.503997000      0.171074000
C       -5.203656000      0.025034000      1.766100000
C       -6.352779000     -0.771749000      1.628564000
C       -7.602033000     -0.153888000      1.562125000
H       -8.484624000     -0.769091000      1.446370000
C       -7.715561000      1.227535000      1.604727000
H       -8.690591000      1.692290000      1.539503000
C       -6.579248000      2.013849000      1.732057000
H       -6.663710000      3.091342000      1.785391000
C       -5.319090000      1.428204000      1.829201000
C       -4.120726000      2.285633000      2.039116000
C       -3.384808000      2.198920000      3.224013000
H       -3.716189000      1.528719000      4.006859000
C       -2.243069000      2.966998000      3.406602000
H       -1.696466000      2.903996000      4.339443000
C       -1.813616000      3.829467000      2.402339000
H       -0.923985000      4.429781000      2.543076000
C       -2.545226000      3.931892000      1.225141000
H       -2.220348000      4.601377000      0.439628000
C       -3.695615000      3.171808000      1.049382000
H       -4.253202000      3.243309000      0.124231000
C       -6.268065000     -2.249612000      1.519648000
C       -6.932791000     -3.066398000      2.436267000
H       -7.499473000     -2.611880000      3.239389000
C       -6.861909000     -4.450601000      2.332986000
H       -7.378081000     -5.069896000      3.055118000
C       -6.135360000     -5.038230000      1.303792000
H       -6.086610000     -6.115874000      1.218675000
C       -5.481932000     -4.233819000      0.376368000
H       -4.928861000     -4.683403000     -0.438191000
C       -5.545809000     -2.851502000      0.487138000
H       -5.049421000     -2.226688000     -0.244230000
C        0.972339000      0.642693000      2.818458000
H       -0.067261000      0.898125000      3.012523000
H        1.475357000      1.525424000      2.428271000
H        1.449362000      0.343911000      3.758520000
Cu       0.000000000      0.000000000      0.000000000
N        1.038731000     -0.437838000      1.818996000
N        1.613627000     -0.942894000     -0.789594000
N       -1.573593000     -0.517858000      1.148307000
O       -0.570743000      0.727252000     -1.611299000
O       -1.942808000      1.095689000     -1.673326000
H       -2.259932000      0.548143000     -2.407516000
